# Supplementary material for: Impact of implementation of World Health Organization National Action Plans on antibiotic rates: a time series analysis of 37 countries
Source: Infect Control Hosp Epidemiol. 2025 Sep 18;46(11):1171–4. doi: 10.1017/ice.2025.10293 (PMC12620063; doi:10.1017/ice.2025.10293)
Supplement: Miner et al. supplementary material 1 — Miner et al. supplementary material [file S0899823X25102936sup001.xlsx]

## Sheet: Sheet1
Appendix Table 1. List of National Action Plans on Antimicrobial Resistance
Country	NAP Implementation Date	Available in English	Mentions abx purchases	Absolute goal	Link to NAP
Argentina	2015-06-22	N			https://www.who.int/publications/m/item/argentina-strategy-for-the-control-of-antimicrobial-resistance
Australia	2015-06-01	Y	N		https://cdn.who.int/media/docs/default-source/antimicrobial-resistance/amr-spc-npm/nap-library/australia-national-antimicrobial-resistance-strategy-2020-and-beyond-.pdf?sfvrsn=e3dddbc1_1&download=true
Austria	2014-11-01	N			https://cdn.who.int/media/docs/default-source/antimicrobial-resistance/amr-spc-npm/nap-library/nationaler-aktionsplan-zur-antibiotikaresistenz.pdf?sfvrsn=4678e68f_1&download=true
Bangladesh	2017-04-23	Y	N		https://cdn.who.int/media/docs/default-source/antimicrobial-resistance/amr-spc-npm/nap-library/antimicrobial-resistance-containment-in-bangladesh-2017-2022.pdf?sfvrsn=bfa46b_3&download=true
Belgium	2014-01-01	N			https://cdn.who.int/media/docs/default-source/antimicrobial-resistance/amr-spc-npm/nap-library/19100224_fr.pdf?sfvrsn=f36e103f_1&download=true
Brazil	2018-01-01	Y	N		https://www.gov.br/anvisa/pt-br/centraisdeconteudo/publicacoes/servicosdesaude/publicacoes/national-plan-for-antimicrobial-resistance-prevention-and-control-in-health-services
Canada	2017-08-01	Y	N		https://cdn.who.int/media/docs/default-source/antimicrobial-resistance/amr-spc-npm/nap-library/canada_tackling-antimicrobial-resistance-use-pan-canadian-framework-action.pdf?sfvrsn=7b8000b3_1&download=true
Chile	2017-07-01	N			https://diprece.minsal.cl/wrdprss_minsal/wp-content/uploads/2017/08/Plan-Nacional-contra-la-resistencia-a-los-antimicrobianos.pdf
China	2016-08-25	Y	N		https://cdn.who.int/media/docs/default-source/antimicrobial-resistance/amr-spc-npm/nap-library/national-action-plan-to-contain-antimicrobial-resistance-(2016-2020)-in-chinese-and-english35219ac3-4847-4e48-af3f-907ecaecc43d.pdf?sfvrsn=ab323fd_1&download=true
Croatia	2017-11-01	N			https://www.who.int/publications/m/item/croatia-national-control-program-for-antimicrobial-resistance-2017-2021
Finland	2017-01-01	Y	Y	"The objective is to reduce the overall consumption of antimicrobials in hospitals, longterm care facilities and in outpatient care to the common Nordic level. At the same time, the objective is to replace the broad-spectrum antimicrobials, as applicable, by narrow-spectrum antimicrobials." (p. 42)	https://cdn.who.int/media/docs/default-source/antimicrobial-resistance/amr-spc-npm/nap-library/amr-nap-finland-en.pdf?sfvrsn=8ce81a3b_1&download=true
Germany	2015-01-01	Y	N		https://cdn.who.int/media/docs/default-source/antimicrobial-resistance/amr-spc-npm/nap-library/(dart-2020)-fighting-antibiotic-resistance-for-the-good-of-both-humans-and-animals.pdf?sfvrsn=7756ce7b_1&download=true
India	2017-04-01	Y	Y	"[Strengthen] regulatory enforcement to prohibit sale of antimicrobials as OTC under Drugs & Cosmetics Act, and Rules." (p. 35)	https://cdn.who.int/media/docs/default-source/antimicrobial-resistance/amr-spc-npm/nap-library/national-action-plan-on-amr-(india).pdf?sfvrsn=9f396e90_1&download=true
Indonesia	2017-01-02	Y	N		https://cdn.who.int/media/docs/default-source/antimicrobial-resistance/amr-spc-npm/nap-library/national-action-plan-on-antimicrobial-resistance-indonesia-2017-2019.pdf?sfvrsn=a0533d94_1&download=true
Ireland	2017-10-01	Y	Y	"Examine the need for a national programme for progressive restriction of access to 'critically important antimicrobial' agents to prescribers with specific competence." (p. 85)	https://cdn.who.int/media/docs/default-source/antimicrobial-resistance/amr-spc-npm/nap-library/ireland-national-action-plan-on-amr.pdf?sfvrsn=f1994c93_1&download=true
Italy	2017-10-24	N			https://cdn.who.int/media/docs/default-source/antimicrobial-resistance/amr-spc-npm/nap-library/italy-national-plan-against-antimicrobial-resistance-2017-2020-(italian).pdf?sfvrsn=374e556e_1&download=true
Japan	2016-04-05	Y	Y	"Reduce the antimicrobial use per day per 1,000 inhabitants in 2020 to two-thirds of the level in 2013." (p. 65) "Reduce the use of oral cephalosporins, quinolones, and macrolides per day per 1,000 inhabitants in 2020 by 50% from the level in 2013. Reduce the use of intravenous antimicrobials per day per 1,000 inhabitants in 2020 by 20% from the level in 2013." (p. 65)	https://cdn.who.int/media/docs/default-source/antimicrobial-resistance/amr-spc-npm/nap-library/japan_national-action-plan-on-antimicrobial-resistance.pdf?sfvrsn=11bf2ca0_1&download=true
Jordan	2018-01-01	Y	N		https://cdn.who.int/media/docs/default-source/antimicrobial-resistance/amr-spc-npm/nap-library/jordan_amr-nap_2018-2022.pdf?sfvrsn=83be0540_1&download=true
Lithuania	2017-07-07	N			https://cdn.who.int/media/docs/default-source/antimicrobial-resistance/amr-spc-npm/nap-library/action-plan-for-the-prevention-and-control-of-the-spread-of-micro-organisms-resistant-to-antimicrobial-agents-(lithuanian).pdf?sfvrsn=fbb02d74_1&download=true
Malaysia	2017-01-01	Y	N		https://cdn.who.int/media/docs/default-source/antimicrobial-resistance/amr-spc-npm/nap-library/malaysia-national_action_plan_-_final_29_june.pdf?sfvrsn=87937d27_1&download=true
Netherlands	2015-06-24	Y	Y	"During the next five years, the objective is to achieve a reduction of at least 50% in the use of incorrectly-prescribed antibiotics across the entire healthcare chain, relative to a baseline determined with stakeholders." (p. 6)	https://cdn.who.int/media/docs/default-source/antimicrobial-resistance/amr-spc-npm/nap-library/letter-to-parliament-about-the-approach-to-antibiotic-resistance.pdf?sfvrsn=f92bc8c8_1&download=true
New Zealand	2017-08-06	Y	N		https://cdn.who.int/media/docs/default-source/antimicrobial-resistance/amr-spc-npm/nap-library/new-zealand-antimicrobial-resistance-action-plan.pdf?sfvrsn=210937ab_1&download=true
Norway	2015-01-01	Y	N		https://cdn.who.int/media/docs/default-source/antimicrobial-resistance/amr-spc-npm/nap-library/national-strategy-against-antibiotic-resistance-2015-2020.pdf?sfvrsn=3c7ded3a_1&download=true
Pakistan	2017-05-01	Y	N		https://cdn.who.int/media/docs/default-source/antimicrobial-resistance/amr-spc-npm/nap-library/amr-national-action-plan-pakistan.pdf?sfvrsn=8c12ea69_1&download=true
Peru	2017-01-01	N			https://cdn.who.int/media/docs/default-source/antimicrobial-resistance/amr-spc-npm/nap-library/plan-nacional-de-lucha-contra-la-resistencia-a-los-antimicrobianos-2017-2021.pdf?sfvrsn=c552281_1&download=true
Philippines	2015-05-01	Y	N		https://cdn.who.int/media/docs/default-source/antimicrobial-resistance/amr-spc-npm/nap-library/philippine-national-action-plan-on-amr-2019-2023-final.pdf?sfvrsn=8bbe1fdb_1&download=true
Poland	2016-04-07	N			https://cdn.who.int/media/docs/default-source/antimicrobial-resistance/amr-spc-npm/nap-library/poland_nap_2016_2020.pdf?sfvrsn=9a194730_1&download=true
Singapore	2017-11-01	Y	N		https://cdn.who.int/media/docs/default-source/antimicrobial-resistance/amr-spc-npm/nap-library/singapore-national-strategic-action-plan-on-amr.pdf?sfvrsn=150882e6_1&download=true
South Africa	2014-01-01	Y	N		https://cdn.who.int/media/docs/default-source/antimicrobial-resistance/amr-spc-npm/nap-library/south-africa-antimicrobial-resistance-national-action-plan-2018---2024.pdf?sfvrsn=533118b0_1&download=true
South Korea	2016-08-11	N			https://www.who.int/publications/m/item/republic-of-korea-national-action-plan-on-antimicrobial-resistance-(2016-2020)
Spain	2014-11-01	N			https://cdn.who.int/media/docs/default-source/antimicrobial-resistance/amr-spc-npm/nap-library/strategic-action-plan-to-reduce-the-risk-of-selection-and-dissemination-of-antibiotic-resistance.pdf?sfvrsn=873623c3_1
Sri Lanka	2017-01-01	Y	N		https://cdn.who.int/media/docs/default-source/antimicrobial-resistance/amr-spc-npm/nap-library/national-strategic-plan-for-combating-antimicrobial-resistance-in-sri-lanka-2017%C3%A2-2022.pdf?sfvrsn=3125370f_1&download=true
Sweden	2016-04-21	Y	N		https://cdn.who.int/media/docs/default-source/antimicrobial-resistance/amr-spc-npm/nap-library/swedish-strategy-to-combat-antibiotic-resistance.pdf?sfvrsn=87ed0cf5_1
Switzerland	2015-11-18	Y	Y	"Implementation of the proposed measure will lead in particular to restrictions on the use of active substances classified as critical antibiotics in human and veterinary medicine." (p. 36)	https://cdn.who.int/media/docs/default-source/antimicrobial-resistance/amr-spc-npm/nap-library/strategy-on-antibiotic-resistance-switzerland.pdf?sfvrsn=2afc48cb_1&download=true
Thailand	2017-01-01	Y	Y	"Antimicrobial consumption in human[s]… will reduce by 20%" (p. 4)	https://www.who.int/publications/m/item/thailand-national-strategic-plan-on-antimicrobial-resistance-2017-2021
United States	2015-03-01	Y	N		https://cdn.who.int/media/docs/default-source/antimicrobial-resistance/amr-spc-npm/nap-library/national-action-plan-for-combating-antibiotic-resistant-bacteria.pdf?sfvrsn=bf707027_1&download=true
Vietnam	2013-06-21	Y	N		https://cdn.who.int/media/docs/default-source/antimicrobial-resistance/amr-spc-npm/nap-library/vietnam-national-action-plan-on-combatting-drug-resistance-in-the-period-from-2013---2020.pdf?sfvrsn=a7c37ab7_1&download=true
